# Supplementary material for: Simultaneous Bilateral Scapular Fractures: A Scoping Review
Source: Medicina (Kaunas). 2026 Apr 19;62(4):786. doi: 10.3390/medicina62040786 (PMC13117235; doi:10.3390/medicina62040786)
Supplement: Supplementary file 1 [file medicina-62-00786-s001.zip]

Archive with 1 entries (1 files):
- medicina-4231096-supplementary.pdf
